# Supplementary material for: New Lipophilic Hydroxamates as Promising Trypanocidal Agents: Design, Synthesis, SAR, and Conformational Behavior Studies
Source: ACS Med Chem Lett. 2024 Jun 6;15(7):1041–8. doi: 10.1021/acsmedchemlett.4c00111 (PMC11247629; doi:10.1021/acsmedchemlett.4c00111)
Supplement: Supplementary file 1 — ml4c00111_si_001.txt [file ml4c00111_si_001.txt]

       QikProp v7.8 (rel135) - Properties Predictions for
               20                                      

 Primary Metabolites & Reactive FGs:
 > Reactive FG: hetero-hetero single bond
 > Metabolism likely: alpha hydroxylation of carbonyl
 > Metabolism likely: alpha hydroxylation of carbonyl
 > Metabolism likely: benzylic-like H -> alcohol
 > Metabolism likely: alpha, beta dehydrogenation at carbonyl

 Principal Descriptors:                             (Range 95% of Drugs)
     Solute        Molecular Weight      =   454.525  ( 130.0 / 725.0) 
     Solute        Dipole Moment (D)     =     6.503  (   1.0 /  12.5) 
     Solute        Total        SASA     =   724.614  ( 300.0 /1000.0) 
     Solute        Hydrophobic  SASA     =   360.075  (   0.0 / 750.0) 
     Solute        Hydrophilic  SASA     =   183.136  (   7.0 / 330.0) 
     Solute        Carbon Pi    SASA     =   181.403  (   0.0 / 450.0) 
     Solute        Weakly Polar SASA     =     0.000  (   0.0 / 175.0) 
     Solute        Molecular Volume (A^3)=  1334.642  ( 500.0 /2000.0) 
     Solute        vdW Polar SA (PSA)    =   147.238  (   7.0 / 200.0) 
     Solute        No. of Rotatable Bonds=     7.000  (   0.0 /  15.0) 
     Solute as Donor -    Hydrogen Bonds =     3.250  (   0.0 /   6.0) 
     Solute as Acceptor - Hydrogen Bonds =     9.950  (   2.0 /  20.0) 
     Solute Globularity   (Sphere = 1)   =     0.809  (  0.75 /  0.95) 
     Solute Ionization Potential (eV)    =     9.387  (   7.9 /  10.5) 
     Solute Electron Affinity    (eV)    =     0.113  (  -0.9 /   1.7) 
 Predictions for Properties:
   QP Polarizability (Angstroms^3)       =    44.496M (  13.0 /  70.0) 
   QP log P  for     hexadecane/gas      =    13.945M (   4.0 /  18.0) 
   QP log P  for     octanol/gas         =    25.349M (   8.0 /  35.0) 
   QP log P  for     water/gas           =    21.261M (   4.0 /  45.0) 
   QP log P  for     octanol/water       =     0.447  (  -2.0 /   6.5) 
   QP log S  for   aqueous solubility    =    -1.625  (  -6.5 /   0.5) 
   QP log S - conformation independent   =    -2.625  (  -6.5 /   0.5) 
   QP log K hsa Serum Protein Binding    =    -0.637  (  -1.5 /   1.5) 
   QP log BB for     brain/blood         =    -1.325  (  -3.0 /   1.2) 
   No. of Primary Metabolites            =         4  (   1.0 /   8.0) 
   Predicted CNS Activity (-- to ++)     =      -- 
   HERG K+ Channel Blockage: log IC50    =    -3.464  (concern below -5)
   Apparent Caco-2 Permeability (nm/sec) =        15  (<25 poor, >500 great)
   Apparent MDCK   Permeability (nm/sec) =        19M (<25 poor, >500 great)
   QP log Kp for skin permeability       =    -5.646  (Kp in cm/hr)
   Jm, max transdermal transport rate    =     0.024  (micrograms/cm^2-hr)
   Lipinski Rule of 5 Violations         =         0  (maximum is 4)
   Jorgensen Rule of 3 Violations        =         1  (maximum is 3)
   % Human Oral Absorption in GI (+-20%) =        51  (<25% is poor)
   Qual. Model for Human Oral Absorption =    Medium  (>80% is high)

      An M indicates MW is outside training range.


       5 of   1712 molecules most similar to 20:
          Name                           Similarity(%)
Rilmazafone                                   80.16
Doxycycline                                   78.54
Methacycline                                  76.34
Talampicillin                                 74.84
Sildenafil                                    74.81

    QP Breakdown (< for descriptor over training max)
                log Po/w                    -log S
 H-bond Donor        -0.975    H-bond Donor        -1.305 
 H-bond Acceptor     -4.846    H-bond Acceptor     -5.210 
 Volume               8.707    SASA                13.731 
 Ac x Dn^.5/SASA      1.098    Ac x Dn^.5/SASA      2.474 
 FISA                -1.267    Rotor Bonds         -1.140 
 Non-con amines      -0.527    N Protonation       -1.220 
 Non-con amides      -1.251    Non-con amides      -1.924 
 WPSA & PISA          0.212    WPSA                 0.000 
 Constant            -0.705    Constant            -3.783 
 Total                0.447    Total                1.625


                log BB                    log PMDCK
 Hydrophilic SASA    -1.865    Hydrophilic SASA    -1.877 
 WPSA                 0.000    WPSA                 0.000 
 Rotor Bonds         -0.422                         0.000 
 N Protonation        0.399    Non-con amines      -0.608 
 FOSA                 0.000    COOH/SO3H acids      0.000 
 Constant             0.564    Constant             3.771
 Total               -1.325    Total                1.286


       QikProp v7.8 (rel135) - Properties Predictions for
               25                                      

 Primary Metabolites & Reactive FGs:
 > Reactive FG: hetero-hetero single bond
 > Metabolism likely: alpha hydroxylation of carbonyl
 > Metabolism likely: alpha hydroxylation of carbonyl
 > Metabolism likely: alpha, beta dehydrogenation at carbonyl

 Principal Descriptors:                             (Range 95% of Drugs)
     Solute        Molecular Weight      =   396.486  ( 130.0 / 725.0) 
     Solute        Dipole Moment (D)     =    10.695  (   1.0 /  12.5) 
     Solute        Total        SASA     =   692.403  ( 300.0 /1000.0) 
     Solute        Hydrophobic  SASA     =   476.814  (   0.0 / 750.0) 
     Solute        Hydrophilic  SASA     =   215.589  (   7.0 / 330.0) 
     Solute        Carbon Pi    SASA     =     0.000  (   0.0 / 450.0) 
     Solute        Weakly Polar SASA     =     0.000  (   0.0 / 175.0) 
     Solute        Molecular Volume (A^3)=  1265.737  ( 500.0 /2000.0) 
     Solute        vdW Polar SA (PSA)    =   154.932  (   7.0 / 200.0) 
     Solute        No. of Rotatable Bonds=     7.000  (   0.0 /  15.0) 
     Solute as Donor -    Hydrogen Bonds =     3.250  (   0.0 /   6.0) 
     Solute as Acceptor - Hydrogen Bonds =     9.950  (   2.0 /  20.0) 
     Solute Globularity   (Sphere = 1)   =     0.817  (  0.75 /  0.95) 
     Solute Ionization Potential (eV)    =     9.617  (   7.9 /  10.5) 
     Solute Electron Affinity    (eV)    =     0.166  (  -0.9 /   1.7) 
 Predictions for Properties:
   QP Polarizability (Angstroms^3)       =    40.006M (  13.0 /  70.0) 
   QP log P  for     hexadecane/gas      =    12.242M (   4.0 /  18.0) 
   QP log P  for     octanol/gas         =    24.460M (   8.0 /  35.0) 
   QP log P  for     water/gas           =    20.379M (   4.0 /  45.0) 
   QP log P  for     octanol/water       =    -0.389  (  -2.0 /   6.5) 
   QP log S  for   aqueous solubility    =    -1.036  (  -6.5 /   0.5) 
   QP log S - conformation independent   =    -0.765  (  -6.5 /   0.5) 
   QP log K hsa Serum Protein Binding    =    -0.787  (  -1.5 /   1.5) 
   QP log BB for     brain/blood         =    -1.612  (  -3.0 /   1.2) 
   No. of Primary Metabolites            =         3  (   1.0 /   8.0) 
   Predicted CNS Activity (-- to ++)     =      -- 
   HERG K+ Channel Blockage: log IC50    =    -2.466  (concern below -5)
   Apparent Caco-2 Permeability (nm/sec) =         7  (<25 poor, >500 great)
   Apparent MDCK   Permeability (nm/sec) =         8  (<25 poor, >500 great)
   QP log Kp for skin permeability       =    -6.883  (Kp in cm/hr)
   Jm, max transdermal transport rate    =     0.005  (micrograms/cm^2-hr)
   Lipinski Rule of 5 Violations         =         0  (maximum is 4)
   Jorgensen Rule of 3 Violations        =         1  (maximum is 3)
   % Human Oral Absorption in GI (+-20%) =        40  (<25% is poor)
   Qual. Model for Human Oral Absorption =    Medium  (>80% is high)

      An M indicates MW is outside training range.


       5 of   1712 molecules most similar to 25:
          Name                           Similarity(%)
Thiamphenicol                                 77.08
Perindopril                                   76.70
Clindamycin                                   73.31
Sulpiride                                     73.03
Capecitabine                                  72.85

    QP Breakdown (< for descriptor over training max)
                log Po/w                    -log S
 H-bond Donor        -0.975    H-bond Donor        -1.305 
 H-bond Acceptor     -4.846    H-bond Acceptor     -5.210 
 Volume               8.258    SASA                13.121 
 Ac x Dn^.5/SASA      1.149    Ac x Dn^.5/SASA      2.590 
 FISA                -1.492    Rotor Bonds         -1.140 
 Non-con amines      -0.527    N Protonation       -1.220 
 Non-con amides      -1.251    Non-con amides      -2.017 
 WPSA & PISA          0.000    WPSA                 0.000 
 Constant            -0.705    Constant            -3.783 
 Total               -0.389    Total                1.036


                log BB                    log PMDCK
 Hydrophilic SASA    -2.152    Hydrophilic SASA    -2.210 
 WPSA                 0.000    WPSA                 0.000 
 Rotor Bonds         -0.422                         0.000 
 N Protonation        0.399    Non-con amines      -0.608 
 FOSA                 0.000    COOH/SO3H acids      0.000 
 Constant             0.564    Constant             3.771
 Total               -1.612    Total                0.953


       QikProp v7.8 (rel135) - Properties Predictions for
               19                                      

 Primary Metabolites & Reactive FGs:
 > Metabolism likely: alpha hydroxylation of carbonyl
 > Metabolism likely: alpha hydroxylation of carbonyl
 > Reactive FG: hetero-hetero single bond
 > Metabolism likely: alpha, beta dehydrogenation at carbonyl

 Principal Descriptors:                             (Range 95% of Drugs)
     Solute        Molecular Weight      =   420.508  ( 130.0 / 725.0) 
     Solute        Dipole Moment (D)     =     3.255  (   1.0 /  12.5) 
     Solute        Total        SASA     =   688.724  ( 300.0 /1000.0) 
     Solute        Hydrophobic  SASA     =   498.860  (   0.0 / 750.0) 
     Solute        Hydrophilic  SASA     =   189.864  (   7.0 / 330.0) 
     Solute        Carbon Pi    SASA     =     0.000  (   0.0 / 450.0) 
     Solute        Weakly Polar SASA     =     0.000  (   0.0 / 175.0) 
     Solute        Molecular Volume (A^3)=  1264.056  ( 500.0 /2000.0) 
     Solute        vdW Polar SA (PSA)    =   146.502  (   7.0 / 200.0) 
     Solute        No. of Rotatable Bonds=     7.000  (   0.0 /  15.0) 
     Solute as Donor -    Hydrogen Bonds =     3.250  (   0.0 /   6.0) 
     Solute as Acceptor - Hydrogen Bonds =     9.950  (   2.0 /  20.0) 
     Solute Globularity   (Sphere = 1)   =     0.821  (  0.75 /  0.95) 
     Solute Ionization Potential (eV)    =     9.428  (   7.9 /  10.5) 
     Solute Electron Affinity    (eV)    =    -0.010  (  -0.9 /   1.7) 
 Predictions for Properties:
   QP Polarizability (Angstroms^3)       =    39.939M (  13.0 /  70.0) 
   QP log P  for     hexadecane/gas      =    12.040M (   4.0 /  18.0) 
   QP log P  for     octanol/gas         =    23.199M (   8.0 /  35.0) 
   QP log P  for     water/gas           =    19.405M (   4.0 /  45.0) 
   QP log P  for     octanol/water       =    -0.215  (  -2.0 /   6.5) 
   QP log S  for   aqueous solubility    =    -1.334  (  -6.5 /   0.5) 
   QP log S - conformation independent   =    -1.622  (  -6.5 /   0.5) 
   QP log K hsa Serum Protein Binding    =    -0.786  (  -1.5 /   1.5) 
   QP log BB for     brain/blood         =    -1.338  (  -3.0 /   1.2) 
   No. of Primary Metabolites            =         3  (   1.0 /   8.0) 
   Predicted CNS Activity (-- to ++)     =      -- 
   HERG K+ Channel Blockage: log IC50    =    -2.407  (concern below -5)
   Apparent Caco-2 Permeability (nm/sec) =        15  (<25 poor, >500 great)
   Apparent MDCK   Permeability (nm/sec) =        16  (<25 poor, >500 great)
   QP log Kp for skin permeability       =    -6.409  (Kp in cm/hr)
   Jm, max transdermal transport rate    =     0.008  (micrograms/cm^2-hr)
   Lipinski Rule of 5 Violations         =         0  (maximum is 4)
   Jorgensen Rule of 3 Violations        =         1  (maximum is 3)
   % Human Oral Absorption in GI (+-20%) =        47  (<25% is poor)
   Qual. Model for Human Oral Absorption =    Medium  (>80% is high)

      An M indicates MW is outside training range.


       5 of   1712 molecules most similar to 19:
          Name                           Similarity(%)
Rilmazafone                                   76.85
Theodrenaline                                 75.83
Doxycycline                                   75.16
Lenampicillin                                 73.67
Camostat                                      73.52

    QP Breakdown (< for descriptor over training max)
                log Po/w                    -log S
 H-bond Donor        -0.975    H-bond Donor        -1.305 
 H-bond Acceptor     -4.846    H-bond Acceptor     -5.210 
 Volume               8.247    SASA                13.051 
 Ac x Dn^.5/SASA      1.155    Ac x Dn^.5/SASA      2.603 
 FISA                -1.314    Rotor Bonds         -1.140 
 Non-con amines      -0.527    N Protonation       -1.220 
 Non-con amides      -1.251    Non-con amides      -1.664 
 WPSA & PISA          0.000    WPSA                 0.000 
 Constant            -0.705    Constant            -3.783 
 Total               -0.215    Total                1.334


                log BB                    log PMDCK
 Hydrophilic SASA    -1.878    Hydrophilic SASA    -1.946 
 WPSA                 0.000    WPSA                 0.000 
 Rotor Bonds         -0.422                         0.000 
 N Protonation        0.399    Non-con amines      -0.608 
 FOSA                 0.000    COOH/SO3H acids      0.000 
 Constant             0.564    Constant             3.771
 Total               -1.338    Total                1.217


       QikProp v7.8 (rel135) - Properties Predictions for
               28                                      

 Primary Metabolites & Reactive FGs:
 > Reactive FG: hetero-hetero single bond
 > Metabolism likely: alpha hydroxylation of carbonyl
 > Metabolism likely: alpha hydroxylation of carbonyl
 > Metabolism likely: alpha, beta dehydrogenation at carbonyl

 Principal Descriptors:                             (Range 95% of Drugs)
     Solute        Molecular Weight      =   382.459  ( 130.0 / 725.0) 
     Solute        Dipole Moment (D)     =    12.892  (   1.0 /  12.5)*
     Solute        Total        SASA     =   681.879  ( 300.0 /1000.0) 
     Solute        Hydrophobic  SASA     =   468.874  (   0.0 / 750.0) 
     Solute        Hydrophilic  SASA     =   213.005  (   7.0 / 330.0) 
     Solute        Carbon Pi    SASA     =     0.000  (   0.0 / 450.0) 
     Solute        Weakly Polar SASA     =     0.000  (   0.0 / 175.0) 
     Solute        Molecular Volume (A^3)=  1227.010  ( 500.0 /2000.0) 
     Solute        vdW Polar SA (PSA)    =   157.184  (   7.0 / 200.0) 
     Solute        No. of Rotatable Bonds=     7.000  (   0.0 /  15.0) 
     Solute as Donor -    Hydrogen Bonds =     3.250  (   0.0 /   6.0) 
     Solute as Acceptor - Hydrogen Bonds =     9.950  (   2.0 /  20.0) 
     Solute Globularity   (Sphere = 1)   =     0.813  (  0.75 /  0.95) 
     Solute Ionization Potential (eV)    =     9.653  (   7.9 /  10.5) 
     Solute Electron Affinity    (eV)    =     0.119  (  -0.9 /   1.7) 
 Predictions for Properties:
   QP Polarizability (Angstroms^3)       =    38.456M (  13.0 /  70.0) 
   QP log P  for     hexadecane/gas      =    11.868M (   4.0 /  18.0) 
   QP log P  for     octanol/gas         =    24.491M (   8.0 /  35.0) 
   QP log P  for     water/gas           =    20.616M (   4.0 /  45.0) 
   QP log P  for     octanol/water       =    -0.606  (  -2.0 /   6.5) 
   QP log S  for   aqueous solubility    =    -0.752  (  -6.5 /   0.5) 
   QP log S - conformation independent   =    -0.573  (  -6.5 /   0.5) 
   QP log K hsa Serum Protein Binding    =    -0.882  (  -1.5 /   1.5) 
   QP log BB for     brain/blood         =    -1.609  (  -3.0 /   1.2) 
   No. of Primary Metabolites            =         3  (   1.0 /   8.0) 
   Predicted CNS Activity (-- to ++)     =      -- 
   HERG K+ Channel Blockage: log IC50    =    -2.537  (concern below -5)
   Apparent Caco-2 Permeability (nm/sec) =         7  (<25 poor, >500 great)
   Apparent MDCK   Permeability (nm/sec) =         9  (<25 poor, >500 great)
   QP log Kp for skin permeability       =    -6.836  (Kp in cm/hr)
   Jm, max transdermal transport rate    =     0.010  (micrograms/cm^2-hr)
   Lipinski Rule of 5 Violations         =         0  (maximum is 4)
   Jorgensen Rule of 3 Violations        =         1  (maximum is 3)
   % Human Oral Absorption in GI (+-20%) =        39  (<25% is poor)
   Qual. Model for Human Oral Absorption =    Medium  (>80% is high)

       A * indicates a violation of the 95% range. # stars =  1
      An M indicates MW is outside training range.


       5 of   1712 molecules most similar to 28:
          Name                           Similarity(%)
Perindopril                                   79.09
Thiamphenicol                                 77.47
Sulpiride                                     74.42
Capecitabine                                  74.24
Clindamycin                                   72.76

    QP Breakdown (< for descriptor over training max)
                log Po/w                    -log S
 H-bond Donor        -0.975    H-bond Donor        -1.305 
 H-bond Acceptor     -4.846    H-bond Acceptor     -5.210 
 Volume               8.005    SASA                12.922 
 Ac x Dn^.5/SASA      1.167    Ac x Dn^.5/SASA      2.630 
 FISA                -1.474    Rotor Bonds         -1.140 
 Non-con amines      -0.527    N Protonation       -1.220 
 Non-con amides      -1.251    Non-con amides      -2.142 
 WPSA & PISA          0.000    WPSA                 0.000 
 Constant            -0.705    Constant            -3.783 
 Total               -0.606    Total                0.752


                log BB                    log PMDCK
 Hydrophilic SASA    -2.149    Hydrophilic SASA    -2.183 
 WPSA                 0.000    WPSA                 0.000 
 Rotor Bonds         -0.422                         0.000 
 N Protonation        0.399    Non-con amines      -0.608 
 FOSA                 0.000    COOH/SO3H acids      0.000 
 Constant             0.564    Constant             3.771
 Total               -1.609    Total                0.979


       QikProp v7.8 (rel135) - Properties Predictions for
               22                                      

 Primary Metabolites & Reactive FGs:
 > Reactive FG: hetero-hetero single bond
 > Metabolism likely: alpha hydroxylation of carbonyl
 > Metabolism likely: alpha hydroxylation of carbonyl
 > Metabolism likely: alpha, beta dehydrogenation at carbonyl

 Principal Descriptors:                             (Range 95% of Drugs)
     Solute        Molecular Weight      =   434.534  ( 130.0 / 725.0) 
     Solute        Dipole Moment (D)     =     6.637  (   1.0 /  12.5) 
     Solute        Total        SASA     =   710.175  ( 300.0 /1000.0) 
     Solute        Hydrophobic  SASA     =   538.135  (   0.0 / 750.0) 
     Solute        Hydrophilic  SASA     =   172.041  (   7.0 / 330.0) 
     Solute        Carbon Pi    SASA     =     0.000  (   0.0 / 450.0) 
     Solute        Weakly Polar SASA     =     0.000  (   0.0 / 175.0) 
     Solute        Molecular Volume (A^3)=  1335.193  ( 500.0 /2000.0) 
     Solute        vdW Polar SA (PSA)    =   142.767  (   7.0 / 200.0) 
     Solute        No. of Rotatable Bonds=     7.000  (   0.0 /  15.0) 
     Solute as Donor -    Hydrogen Bonds =     3.000  (   0.0 /   6.0) 
     Solute as Acceptor - Hydrogen Bonds =    11.200  (   2.0 /  20.0) 
     Solute Globularity   (Sphere = 1)   =     0.826  (  0.75 /  0.95) 
     Solute Ionization Potential (eV)    =     9.160  (   7.9 /  10.5) 
     Solute Electron Affinity    (eV)    =    -0.206  (  -0.9 /   1.7) 
 Predictions for Properties:
   QP Polarizability (Angstroms^3)       =    42.786M (  13.0 /  70.0) 
   QP log P  for     hexadecane/gas      =    12.499M (   4.0 /  18.0) 
   QP log P  for     octanol/gas         =    24.803M (   8.0 /  35.0) 
   QP log P  for     water/gas           =    19.034M (   4.0 /  45.0) 
   QP log P  for     octanol/water       =    -0.105  (  -2.0 /   6.5) 
   QP log S  for   aqueous solubility    =    -1.835  (  -6.5 /   0.5) 
   QP log S - conformation independent   =    -1.440  (  -6.5 /   0.5) 
   QP log K hsa Serum Protein Binding    =    -0.812  (  -1.5 /   1.5) 
   QP log BB for     brain/blood         =    -1.142  (  -3.0 /   1.2) 
   No. of Primary Metabolites            =         3  (   1.0 /   8.0) 
   Predicted CNS Activity (-- to ++)     =      -- 
   HERG K+ Channel Blockage: log IC50    =    -2.330  (concern below -5)
   Apparent Caco-2 Permeability (nm/sec) =        30  (<25 poor, >500 great)
   Apparent MDCK   Permeability (nm/sec) =        25M (<25 poor, >500 great)
   QP log Kp for skin permeability       =    -6.081  (Kp in cm/hr)
   Jm, max transdermal transport rate    =     0.005  (micrograms/cm^2-hr)
   Lipinski Rule of 5 Violations         =         0  (maximum is 4)
   Jorgensen Rule of 3 Violations        =         0  (maximum is 3)
   % Human Oral Absorption in GI (+-20%) =        53  (<25% is poor)
   Qual. Model for Human Oral Absorption =    Medium  (>80% is high)

      An M indicates MW is outside training range.


       5 of   1712 molecules most similar to 22:
          Name                           Similarity(%)
Rilmazafone                                   80.69
Doxycycline                                   75.50
Lenampicillin                                 75.01
Methacycline                                  73.70
Trandolapril                                  73.24

    QP Breakdown (< for descriptor over training max)
                log Po/w                    -log S
 H-bond Donor        -0.900    H-bond Donor        -1.205 
 H-bond Acceptor     -5.454    H-bond Acceptor     -5.864 
 Volume               8.711    SASA                13.458 
 Ac x Dn^.5/SASA      1.212    Ac x Dn^.5/SASA      2.730 
 FISA                -1.191    Rotor Bonds         -1.140 
 Non-con amines      -0.527    N Protonation       -1.220 
 Non-con amides      -1.251    Non-con amides      -1.142 
 WPSA & PISA          0.000    WPSA                 0.000 
 Constant            -0.705    Constant            -3.783 
 Total               -0.105    Total                1.835


                log BB                    log PMDCK
 Hydrophilic SASA    -1.682    Hydrophilic SASA    -1.763 
 WPSA                 0.000    WPSA                 0.000 
 Rotor Bonds         -0.422                         0.000 
 N Protonation        0.399    Non-con amines      -0.608 
 FOSA                 0.000    COOH/SO3H acids      0.000 
 Constant             0.564    Constant             3.771
 Total               -1.142    Total                1.399


       QikProp v7.8 (rel135) - Properties Predictions for
               27                                      

 Primary Metabolites & Reactive FGs:
 > Reactive FG: hetero-hetero single bond
 > Metabolism likely: alpha hydroxylation of carbonyl
 > Metabolism likely: alpha hydroxylation of carbonyl
 > Metabolism likely: alpha hydroxylation of carbonyl

 Principal Descriptors:                             (Range 95% of Drugs)
     Solute        Molecular Weight      =   326.352  ( 130.0 / 725.0) 
     Solute        Dipole Moment (D)     =     4.594  (   1.0 /  12.5) 
     Solute        Total        SASA     =   583.878  ( 300.0 /1000.0) 
     Solute        Hydrophobic  SASA     =   345.757  (   0.0 / 750.0) 
     Solute        Hydrophilic  SASA     =   238.121  (   7.0 / 330.0) 
     Solute        Carbon Pi    SASA     =     0.000  (   0.0 / 450.0) 
     Solute        Weakly Polar SASA     =     0.000  (   0.0 / 175.0) 
     Solute        Molecular Volume (A^3)=  1022.102  ( 500.0 /2000.0) 
     Solute        vdW Polar SA (PSA)    =   164.844  (   7.0 / 200.0) 
     Solute        No. of Rotatable Bonds=     5.000  (   0.0 /  15.0) 
     Solute as Donor -    Hydrogen Bonds =     3.250  (   0.0 /   6.0) 
     Solute as Acceptor - Hydrogen Bonds =     9.950  (   2.0 /  20.0) 
     Solute Globularity   (Sphere = 1)   =     0.840  (  0.75 /  0.95) 
     Solute Ionization Potential (eV)    =     9.685  (   7.9 /  10.5) 
     Solute Electron Affinity    (eV)    =    -0.206  (  -0.9 /   1.7) 
 Predictions for Properties:
   QP Polarizability (Angstroms^3)       =    31.540M (  13.0 /  70.0) 
   QP log P  for     hexadecane/gas      =    10.109M (   4.0 /  18.0) 
   QP log P  for     octanol/gas         =    20.732M (   8.0 /  35.0) 
   QP log P  for     water/gas           =    19.779M (   4.0 /  45.0) 
   QP log P  for     octanol/water       =    -1.920  (  -2.0 /   6.5) 
   QP log S  for   aqueous solubility    =    -0.204  (  -6.5 /   0.5) 
   QP log S - conformation independent   =     0.421  (  -6.5 /   0.5) 
   QP log K hsa Serum Protein Binding    =    -1.200  (  -1.5 /   1.5) 
   QP log BB for     brain/blood         =    -1.587  (  -3.0 /   1.2) 
   No. of Primary Metabolites            =         3  (   1.0 /   8.0) 
   Predicted CNS Activity (-- to ++)     =      -- 
   HERG K+ Channel Blockage: log IC50    =    -2.091  (concern below -5)
   Apparent Caco-2 Permeability (nm/sec) =         5  (<25 poor, >500 great)
   Apparent MDCK   Permeability (nm/sec) =         5  (<25 poor, >500 great)
   QP log Kp for skin permeability       =    -7.491  (Kp in cm/hr)
   Jm, max transdermal transport rate    =     0.007  (micrograms/cm^2-hr)
   Lipinski Rule of 5 Violations         =         0  (maximum is 4)
   Jorgensen Rule of 3 Violations        =         1  (maximum is 3)
   % Human Oral Absorption in GI (+-20%) =        29  (<25% is poor)
   Qual. Model for Human Oral Absorption =    Medium  (>80% is high)

      An M indicates MW is outside training range.


       5 of   1712 molecules most similar to 27:
          Name                           Similarity(%)
Epicillin                                     76.87
Cyclacillin                                   75.66
Ampicillin                                    75.11
Thiamphenicol                                 72.40
Sulpiride                                     71.34

    QP Breakdown (< for descriptor over training max)
                log Po/w                    -log S
 H-bond Donor        -0.975    H-bond Donor        -1.305 
 H-bond Acceptor     -4.846    H-bond Acceptor     -5.210 
 Volume               6.668    SASA                11.064 
 Ac x Dn^.5/SASA      1.363    Ac x Dn^.5/SASA      3.071 
 FISA                -1.648    Rotor Bonds         -0.814 
 Non-con amines      -0.527    N Protonation       -1.220 
 Non-con amides      -1.251    Non-con amides      -1.600 
 WPSA & PISA          0.000    WPSA                 0.000 
 Constant            -0.705    Constant            -3.783 
 Total               -1.920    Total                0.204


                log BB                    log PMDCK
 Hydrophilic SASA    -2.248    Hydrophilic SASA    -2.441 
 WPSA                 0.000    WPSA                 0.000 
 Rotor Bonds         -0.301                         0.000 
 N Protonation        0.399    Non-con amines      -0.608 
 FOSA                 0.000    COOH/SO3H acids      0.000 
 Constant             0.564    Constant             3.771
 Total               -1.587    Total                0.722


       QikProp v7.8 (rel135) - Properties Predictions for
               21                                      

 Primary Metabolites & Reactive FGs:
 > Reactive FG: hetero-hetero single bond
 > Metabolism likely: alpha hydroxylation of carbonyl
 > Metabolism likely: alpha hydroxylation of carbonyl
 > Metabolism likely: alpha hydroxylation of carbonyl

 Principal Descriptors:                             (Range 95% of Drugs)
     Solute        Molecular Weight      =   378.427  ( 130.0 / 725.0) 
     Solute        Dipole Moment (D)     =     6.493  (   1.0 /  12.5) 
     Solute        Total        SASA     =   618.023  ( 300.0 /1000.0) 
     Solute        Hydrophobic  SASA     =   411.768  (   0.0 / 750.0) 
     Solute        Hydrophilic  SASA     =   206.255  (   7.0 / 330.0) 
     Solute        Carbon Pi    SASA     =     0.000  (   0.0 / 450.0) 
     Solute        Weakly Polar SASA     =     0.000  (   0.0 / 175.0) 
     Solute        Molecular Volume (A^3)=  1126.797  ( 500.0 /2000.0) 
     Solute        vdW Polar SA (PSA)    =   150.523  (   7.0 / 200.0) 
     Solute        No. of Rotatable Bonds=     5.000  (   0.0 /  15.0) 
     Solute as Donor -    Hydrogen Bonds =     3.000  (   0.0 /   6.0) 
     Solute as Acceptor - Hydrogen Bonds =    11.200  (   2.0 /  20.0) 
     Solute Globularity   (Sphere = 1)   =     0.847  (  0.75 /  0.95) 
     Solute Ionization Potential (eV)    =     9.458  (   7.9 /  10.5) 
     Solute Electron Affinity    (eV)    =    -0.237  (  -0.9 /   1.7) 
 Predictions for Properties:
   QP Polarizability (Angstroms^3)       =    35.730M (  13.0 /  70.0) 
   QP log P  for     hexadecane/gas      =    10.833M (   4.0 /  18.0) 
   QP log P  for     octanol/gas         =    22.638M (   8.0 /  35.0) 
   QP log P  for     water/gas           =    19.736M (   4.0 /  45.0) 
   QP log P  for     octanol/water       =    -1.521  (  -2.0 /   6.5) 
   QP log S  for   aqueous solubility    =    -0.710  (  -6.5 /   0.5) 
   QP log S - conformation independent   =    -0.411  (  -6.5 /   0.5) 
   QP log K hsa Serum Protein Binding    =    -1.155  (  -1.5 /   1.5) 
   QP log BB for     brain/blood         =    -1.255  (  -3.0 /   1.2) 
   No. of Primary Metabolites            =         3  (   1.0 /   8.0) 
   Predicted CNS Activity (-- to ++)     =      -- 
   HERG K+ Channel Blockage: log IC50    =    -1.980  (concern below -5)
   Apparent Caco-2 Permeability (nm/sec) =        13  (<25 poor, >500 great)
   Apparent MDCK   Permeability (nm/sec) =        11  (<25 poor, >500 great)
   QP log Kp for skin permeability       =    -6.903  (Kp in cm/hr)
   Jm, max transdermal transport rate    =     0.009  (micrograms/cm^2-hr)
   Lipinski Rule of 5 Violations         =         0  (maximum is 4)
   Jorgensen Rule of 3 Violations        =         1  (maximum is 3)
   % Human Oral Absorption in GI (+-20%) =        38  (<25% is poor)
   Qual. Model for Human Oral Absorption =    Medium  (>80% is high)

      An M indicates MW is outside training range.


       5 of   1712 molecules most similar to 21:
          Name                           Similarity(%)
Taltirelin                                    75.71
Fluprednisolone                               73.39
Oxametacin                                    72.95
Tiaramide                                     72.72
Methylprednisolone                            71.03

    QP Breakdown (< for descriptor over training max)
                log Po/w                    -log S
 H-bond Donor        -0.900    H-bond Donor        -1.205 
 H-bond Acceptor     -5.454    H-bond Acceptor     -5.864 
 Volume               7.351    SASA                11.712 
 Ac x Dn^.5/SASA      1.392    Ac x Dn^.5/SASA      3.138 
 FISA                -1.427    Rotor Bonds         -0.814 
 Non-con amines      -0.527    N Protonation       -1.220 
 Non-con amides      -1.251    Non-con amides      -1.254 
 WPSA & PISA          0.000    WPSA                 0.000 
 Constant            -0.705    Constant            -3.783 
 Total               -1.521    Total                0.710


                log BB                    log PMDCK
 Hydrophilic SASA    -1.915    Hydrophilic SASA    -2.114 
 WPSA                 0.000    WPSA                 0.000 
 Rotor Bonds         -0.301                         0.000 
 N Protonation        0.399    Non-con amines      -0.608 
 FOSA                 0.000    COOH/SO3H acids      0.000 
 Constant             0.564    Constant             3.771
 Total               -1.255    Total                1.049


       QikProp v7.8 (rel135) - Properties Predictions for
               18                                      

 Primary Metabolites & Reactive FGs:
 > Metabolism likely: alpha hydroxylation of carbonyl
 > Reactive FG: hetero-hetero single bond
 > Metabolism likely: alpha hydroxylation of carbonyl
 > Metabolism likely: alpha hydroxylation of carbonyl

 Principal Descriptors:                             (Range 95% of Drugs)
     Solute        Molecular Weight      =   364.400  ( 130.0 / 725.0) 
     Solute        Dipole Moment (D)     =     4.838  (   1.0 /  12.5) 
     Solute        Total        SASA     =   613.419  ( 300.0 /1000.0) 
     Solute        Hydrophobic  SASA     =   373.625  (   0.0 / 750.0) 
     Solute        Hydrophilic  SASA     =   239.795  (   7.0 / 330.0) 
     Solute        Carbon Pi    SASA     =     0.000  (   0.0 / 450.0) 
     Solute        Weakly Polar SASA     =     0.000  (   0.0 / 175.0) 
     Solute        Molecular Volume (A^3)=  1091.254  ( 500.0 /2000.0) 
     Solute        vdW Polar SA (PSA)    =   162.732  (   7.0 / 200.0) 
     Solute        No. of Rotatable Bonds=     5.000  (   0.0 /  15.0) 
     Solute as Donor -    Hydrogen Bonds =     3.250  (   0.0 /   6.0) 
     Solute as Acceptor - Hydrogen Bonds =     9.950  (   2.0 /  20.0) 
     Solute Globularity   (Sphere = 1)   =     0.836  (  0.75 /  0.95) 
     Solute Ionization Potential (eV)    =     9.690  (   7.9 /  10.5) 
     Solute Electron Affinity    (eV)    =    -0.196  (  -0.9 /   1.7) 
 Predictions for Properties:
   QP Polarizability (Angstroms^3)       =    34.307M (  13.0 /  70.0) 
   QP log P  for     hexadecane/gas      =    10.775M (   4.0 /  18.0) 
   QP log P  for     octanol/gas         =    21.723M (   8.0 /  35.0) 
   QP log P  for     water/gas           =    20.622M (   4.0 /  45.0) 
   QP log P  for     octanol/water       =    -1.547  (  -2.0 /   6.5) 
   QP log S  for   aqueous solubility    =    -0.276  (  -6.5 /   0.5) 
   QP log S - conformation independent   =    -0.591  (  -6.5 /   0.5) 
   QP log K hsa Serum Protein Binding    =    -1.064  (  -1.5 /   1.5) 
   QP log BB for     brain/blood         =    -1.629  (  -3.0 /   1.2) 
   No. of Primary Metabolites            =         3  (   1.0 /   8.0) 
   Predicted CNS Activity (-- to ++)     =      -- 
   HERG K+ Channel Blockage: log IC50    =    -2.169  (concern below -5)
   Apparent Caco-2 Permeability (nm/sec) =         4  (<25 poor, >500 great)
   Apparent MDCK   Permeability (nm/sec) =         5  (<25 poor, >500 great)
   QP log Kp for skin permeability       =    -7.521  (Kp in cm/hr)
   Jm, max transdermal transport rate    =     0.006  (micrograms/cm^2-hr)
   Lipinski Rule of 5 Violations         =         0  (maximum is 4)
   Jorgensen Rule of 3 Violations        =         1  (maximum is 3)
   % Human Oral Absorption in GI (+-20%) =        30  (<25% is poor)
   Qual. Model for Human Oral Absorption =    Medium  (>80% is high)

      An M indicates MW is outside training range.


       5 of   1712 molecules most similar to 18:
          Name                           Similarity(%)
Tiaramide                                     75.57
Oxametacin                                    75.23
Fluprednisolone                               73.30
Prednisolone                                  73.22
Taltirelin                                    72.86

    QP Breakdown (< for descriptor over training max)
                log Po/w                    -log S
 H-bond Donor        -0.975    H-bond Donor        -1.305 
 H-bond Acceptor     -4.846    H-bond Acceptor     -5.210 
 Volume               7.119    SASA                11.624 
 Ac x Dn^.5/SASA      1.297    Ac x Dn^.5/SASA      2.923 
 FISA                -1.660    Rotor Bonds         -0.814 
 Non-con amines      -0.527    N Protonation       -1.220 
 Non-con amides      -1.251    Non-con amides      -1.940 
 WPSA & PISA          0.000    WPSA                 0.000 
 Constant            -0.705    Constant            -3.783 
 Total               -1.547    Total                0.276


                log BB                    log PMDCK
 Hydrophilic SASA    -2.289    Hydrophilic SASA    -2.458 
 WPSA                 0.000    WPSA                 0.000 
 Rotor Bonds         -0.301                         0.000 
 N Protonation        0.399    Non-con amines      -0.608 
 FOSA                 0.000    COOH/SO3H acids      0.000 
 Constant             0.564    Constant             3.771
 Total               -1.629    Total                0.705


       QikProp v7.8 (rel135) - Properties Predictions for
               23                                      

 Primary Metabolites & Reactive FGs:
 > Metabolism likely: benzylic-like H -> alcohol
 > Reactive FG: hetero-hetero single bond
 > Metabolism likely: alpha hydroxylation of carbonyl
 > Metabolism likely: alpha hydroxylation of carbonyl
 > Metabolism likely: alpha, beta dehydrogenation at carbonyl

 Principal Descriptors:                             (Range 95% of Drugs)
     Solute        Molecular Weight      =   468.552  ( 130.0 / 725.0) 
     Solute        Dipole Moment (D)     =     6.649  (   1.0 /  12.5) 
     Solute        Total        SASA     =   721.184  ( 300.0 /1000.0) 
     Solute        Hydrophobic  SASA     =   361.585  (   0.0 / 750.0) 
     Solute        Hydrophilic  SASA     =   189.732  (   7.0 / 330.0) 
     Solute        Carbon Pi    SASA     =   169.867  (   0.0 / 450.0) 
     Solute        Weakly Polar SASA     =     0.000  (   0.0 / 175.0) 
     Solute        Molecular Volume (A^3)=  1371.397  ( 500.0 /2000.0) 
     Solute        vdW Polar SA (PSA)    =   145.653  (   7.0 / 200.0) 
     Solute        No. of Rotatable Bonds=     7.000  (   0.0 /  15.0) 
     Solute as Donor -    Hydrogen Bonds =     3.000  (   0.0 /   6.0) 
     Solute as Acceptor - Hydrogen Bonds =    11.200  (   2.0 /  20.0) 
     Solute Globularity   (Sphere = 1)   =     0.828  (  0.75 /  0.95) 
     Solute Ionization Potential (eV)    =     9.526  (   7.9 /  10.5) 
     Solute Electron Affinity    (eV)    =    -0.154  (  -0.9 /   1.7) 
 Predictions for Properties:
   QP Polarizability (Angstroms^3)       =    45.857M (  13.0 /  70.0) 
   QP log P  for     hexadecane/gas      =    14.141M (   4.0 /  18.0) 
   QP log P  for     octanol/gas         =    26.255M (   8.0 /  35.0) 
   QP log P  for     water/gas           =    20.638M (   4.0 /  45.0) 
   QP log P  for     octanol/water       =     0.189  (  -2.0 /   6.5) 
   QP log S  for   aqueous solubility    =    -1.867  (  -6.5 /   0.5) 
   QP log S - conformation independent   =    -2.443  (  -6.5 /   0.5) 
   QP log K hsa Serum Protein Binding    =    -0.725  (  -1.5 /   1.5) 
   QP log BB for     brain/blood         =    -1.306  (  -3.0 /   1.2) 
   No. of Primary Metabolites            =         4  (   1.0 /   8.0) 
   Predicted CNS Activity (-- to ++)     =      -- 
   HERG K+ Channel Blockage: log IC50    =    -3.107  (concern below -5)
   Apparent Caco-2 Permeability (nm/sec) =        19  (<25 poor, >500 great)
   Apparent MDCK   Permeability (nm/sec) =        16M (<25 poor, >500 great)
   QP log Kp for skin permeability       =    -5.808  (Kp in cm/hr)
   Jm, max transdermal transport rate    =     0.010  (micrograms/cm^2-hr)
   Lipinski Rule of 5 Violations         =         0  (maximum is 4)
   Jorgensen Rule of 3 Violations        =         1  (maximum is 3)
   % Human Oral Absorption in GI (+-20%) =        51  (<25% is poor)
   Qual. Model for Human Oral Absorption =    Medium  (>80% is high)

      An M indicates MW is outside training range.


       5 of   1712 molecules most similar to 23:
          Name                           Similarity(%)
Rilmazafone                                   80.90
Sildenafil                                    76.21
Idarubicin                                    75.79
Talampicillin                                 75.45
Vardenafil                                    75.36

    QP Breakdown (< for descriptor over training max)
                log Po/w                    -log S
 H-bond Donor        -0.900    H-bond Donor        -1.205 
 H-bond Acceptor     -5.454    H-bond Acceptor     -5.864 
 Volume               8.947    SASA                13.666 
 Ac x Dn^.5/SASA      1.193    Ac x Dn^.5/SASA      2.689 
 FISA                -1.313    Rotor Bonds         -1.140 
 Non-con amines      -0.527    N Protonation       -1.220 
 Non-con amides      -1.251    Non-con amides      -1.277 
 WPSA & PISA          0.199    WPSA                 0.000 
 Constant            -0.705    Constant            -3.783 
 Total                0.189    Total                1.867


                log BB                    log PMDCK
 Hydrophilic SASA    -1.846    Hydrophilic SASA    -1.945 
 WPSA                 0.000    WPSA                 0.000 
 Rotor Bonds         -0.422                         0.000 
 N Protonation        0.399    Non-con amines      -0.608 
 FOSA                 0.000    COOH/SO3H acids      0.000 
 Constant             0.564    Constant             3.771
 Total               -1.306    Total                1.218


       QikProp v7.8 (rel135) - Properties Predictions for
               24                                      

 Primary Metabolites & Reactive FGs:
 > Reactive FG: hetero-hetero single bond
 > Metabolism likely: alpha hydroxylation of carbonyl
 > Metabolism likely: alpha hydroxylation of carbonyl
 > Metabolism likely: alpha hydroxylation of carbonyl

 Principal Descriptors:                             (Range 95% of Drugs)
     Solute        Molecular Weight      =   340.378  ( 130.0 / 725.0) 
     Solute        Dipole Moment (D)     =     4.548  (   1.0 /  12.5) 
     Solute        Total        SASA     =   602.431  ( 300.0 /1000.0) 
     Solute        Hydrophobic  SASA     =   365.196  (   0.0 / 750.0) 
     Solute        Hydrophilic  SASA     =   237.235  (   7.0 / 330.0) 
     Solute        Carbon Pi    SASA     =     0.000  (   0.0 / 450.0) 
     Solute        Weakly Polar SASA     =     0.000  (   0.0 / 175.0) 
     Solute        Molecular Volume (A^3)=  1065.250  ( 500.0 /2000.0) 
     Solute        vdW Polar SA (PSA)    =   164.245  (   7.0 / 200.0) 
     Solute        No. of Rotatable Bonds=     5.000  (   0.0 /  15.0) 
     Solute as Donor -    Hydrogen Bonds =     3.250  (   0.0 /   6.0) 
     Solute as Acceptor - Hydrogen Bonds =     9.950  (   2.0 /  20.0) 
     Solute Globularity   (Sphere = 1)   =     0.837  (  0.75 /  0.95) 
     Solute Ionization Potential (eV)    =     9.700  (   7.9 /  10.5) 
     Solute Electron Affinity    (eV)    =    -0.212  (  -0.9 /   1.7) 
 Predictions for Properties:
   QP Polarizability (Angstroms^3)       =    33.267M (  13.0 /  70.0) 
   QP log P  for     hexadecane/gas      =    10.511M (   4.0 /  18.0) 
   QP log P  for     octanol/gas         =    21.316M (   8.0 /  35.0) 
   QP log P  for     water/gas           =    19.805M (   4.0 /  45.0) 
   QP log P  for     octanol/water       =    -1.675  (  -2.0 /   6.5) 
   QP log S  for   aqueous solubility    =    -0.467  (  -6.5 /   0.5) 
   QP log S - conformation independent   =     0.243  (  -6.5 /   0.5) 
   QP log K hsa Serum Protein Binding    =    -1.116  (  -1.5 /   1.5) 
   QP log BB for     brain/blood         =    -1.595  (  -3.0 /   1.2) 
   No. of Primary Metabolites            =         3  (   1.0 /   8.0) 
   Predicted CNS Activity (-- to ++)     =      -- 
   HERG K+ Channel Blockage: log IC50    =    -2.142  (concern below -5)
   Apparent Caco-2 Permeability (nm/sec) =         5  (<25 poor, >500 great)
   Apparent MDCK   Permeability (nm/sec) =         5  (<25 poor, >500 great)
   QP log Kp for skin permeability       =    -7.474  (Kp in cm/hr)
   Jm, max transdermal transport rate    =     0.004  (micrograms/cm^2-hr)
   Lipinski Rule of 5 Violations         =         0  (maximum is 4)
   Jorgensen Rule of 3 Violations        =         1  (maximum is 3)
   % Human Oral Absorption in GI (+-20%) =        31  (<25% is poor)
   Qual. Model for Human Oral Absorption =    Medium  (>80% is high)

      An M indicates MW is outside training range.


       5 of   1712 molecules most similar to 24:
          Name                           Similarity(%)
Epicillin                                     77.62
Cyclacillin                                   77.44
Ampicillin                                    76.41
Cephalexin                                    72.43
Cephradine                                    72.18

    QP Breakdown (< for descriptor over training max)
                log Po/w                    -log S
 H-bond Donor        -0.975    H-bond Donor        -1.305 
 H-bond Acceptor     -4.846    H-bond Acceptor     -5.210 
 Volume               6.950    SASA                11.416 
 Ac x Dn^.5/SASA      1.321    Ac x Dn^.5/SASA      2.976 
 FISA                -1.642    Rotor Bonds         -0.814 
 Non-con amines      -0.527    N Protonation       -1.220 
 Non-con amides      -1.251    Non-con amides      -1.594 
 WPSA & PISA          0.000    WPSA                 0.000 
 Constant            -0.705    Constant            -3.783 
 Total               -1.675    Total                0.467


                log BB                    log PMDCK
 Hydrophilic SASA    -2.256    Hydrophilic SASA    -2.432 
 WPSA                 0.000    WPSA                 0.000 
 Rotor Bonds         -0.301                         0.000 
 N Protonation        0.399    Non-con amines      -0.608 
 FOSA                 0.000    COOH/SO3H acids      0.000 
 Constant             0.564    Constant             3.771
 Total               -1.595    Total                0.731


       QikProp v7.8 (rel135) - Properties Predictions for
               26                                      

 Primary Metabolites & Reactive FGs:
 > Reactive FG: hetero-hetero single bond
 > Metabolism likely: alpha hydroxylation of carbonyl
 > Metabolism likely: alpha hydroxylation of carbonyl
 > Metabolism likely: alpha hydroxylation of carbonyl

 Principal Descriptors:                             (Range 95% of Drugs)
     Solute        Molecular Weight      =   354.405  ( 130.0 / 725.0) 
     Solute        Dipole Moment (D)     =     6.311  (   1.0 /  12.5) 
     Solute        Total        SASA     =   624.125  ( 300.0 /1000.0) 
     Solute        Hydrophobic  SASA     =   404.703  (   0.0 / 750.0) 
     Solute        Hydrophilic  SASA     =   219.422  (   7.0 / 330.0) 
     Solute        Carbon Pi    SASA     =     0.000  (   0.0 / 450.0) 
     Solute        Weakly Polar SASA     =     0.000  (   0.0 / 175.0) 
     Solute        Molecular Volume (A^3)=  1117.351  ( 500.0 /2000.0) 
     Solute        vdW Polar SA (PSA)    =   153.685  (   7.0 / 200.0) 
     Solute        No. of Rotatable Bonds=     5.000  (   0.0 /  15.0) 
     Solute as Donor -    Hydrogen Bonds =     3.000  (   0.0 /   6.0) 
     Solute as Acceptor - Hydrogen Bonds =    11.200  (   2.0 /  20.0) 
     Solute Globularity   (Sphere = 1)   =     0.834  (  0.75 /  0.95) 
     Solute Ionization Potential (eV)    =     9.435  (   7.9 /  10.5) 
     Solute Electron Affinity    (eV)    =    -0.149  (  -0.9 /   1.7) 
 Predictions for Properties:
   QP Polarizability (Angstroms^3)       =    35.352M (  13.0 /  70.0) 
   QP log P  for     hexadecane/gas      =    10.820M (   4.0 /  18.0) 
   QP log P  for     octanol/gas         =    22.496M (   8.0 /  35.0) 
   QP log P  for     water/gas           =    20.295M (   4.0 /  45.0) 
   QP log P  for     octanol/water       =    -1.687  (  -2.0 /   6.5) 
   QP log S  for   aqueous solubility    =    -0.591  (  -6.5 /   0.5) 
   QP log S - conformation independent   =     0.424  (  -6.5 /   0.5) 
   QP log K hsa Serum Protein Binding    =    -1.196  (  -1.5 /   1.5) 
   QP log BB for     brain/blood         =    -1.441  (  -3.0 /   1.2) 
   No. of Primary Metabolites            =         3  (   1.0 /   8.0) 
   Predicted CNS Activity (-- to ++)     =      -- 
   HERG K+ Channel Blockage: log IC50    =    -2.190  (concern below -5)
   Apparent Caco-2 Permeability (nm/sec) =         9  (<25 poor, >500 great)
   Apparent MDCK   Permeability (nm/sec) =         8  (<25 poor, >500 great)
   QP log Kp for skin permeability       =    -7.146  (Kp in cm/hr)
   Jm, max transdermal transport rate    =     0.006  (micrograms/cm^2-hr)
   Lipinski Rule of 5 Violations         =         0  (maximum is 4)
   Jorgensen Rule of 3 Violations        =         1  (maximum is 3)
   % Human Oral Absorption in GI (+-20%) =        34  (<25% is poor)
   Qual. Model for Human Oral Absorption =    Medium  (>80% is high)

      An M indicates MW is outside training range.


       5 of   1712 molecules most similar to 26:
          Name                           Similarity(%)
Epicillin                                     74.22
Cyclacillin                                   73.29
Ampicillin                                    72.87
Capecitabine                                  71.40
Acetosulfone                                  70.49

    QP Breakdown (< for descriptor over training max)
                log Po/w                    -log S
 H-bond Donor        -0.900    H-bond Donor        -1.205 
 H-bond Acceptor     -5.454    H-bond Acceptor     -5.864 
 Volume               7.290    SASA                11.827 
 Ac x Dn^.5/SASA      1.379    Ac x Dn^.5/SASA      3.107 
 FISA                -1.519    Rotor Bonds         -0.814 
 Non-con amines      -0.527    N Protonation       -1.220 
 Non-con amides      -1.251    Non-con amides      -1.458 
 WPSA & PISA          0.000    WPSA                 0.000 
 Constant            -0.705    Constant            -3.783 
 Total               -1.687    Total                0.591


                log BB                    log PMDCK
 Hydrophilic SASA    -2.101    Hydrophilic SASA    -2.249 
 WPSA                 0.000    WPSA                 0.000 
 Rotor Bonds         -0.301                         0.000 
 N Protonation        0.399    Non-con amines      -0.608 
 FOSA                 0.000    COOH/SO3H acids      0.000 
 Constant             0.564    Constant             3.771
 Total               -1.441    Total                0.914


 **      11 molecules were successfully processed,      0 failed         0 skipped **

Elapsed time(sec)  =    0.7
